# Supplementary material for: ABCA4 Gene Screening in a Chinese Cohort With Stargardt Disease: Identification of 37 Novel Variants
Source: Front Genet. 2019 Sep 5;10:773. doi: 10.3389/fgene.2019.00773 (PMC6739639; doi:10.3389/fgene.2019.00773)
Supplement: Supplementary file 2 [file Table_2.xls]

## Sheet: Sheet1
Table S2. 96 ABCA4 variants in this study and their in silico functional assessment
NO.	Nucleotide change	Amino acid change	Exon/Intron ID	Zygosity	Chr:Location	dbSNP ID	1000 Genomes	dbSNP	ESP6500	ExAC	FunctionalChange	SIFT	Polyphen2	MutationTaster	Previous Reports
1	c.42C>A	p.(Asn14Lys)	EX1	Het	chr1:94586560	-	0	0	0	0	Missense	Del	PD	DC	Jiang et al.(2016)
2	c.53G>C	p.(Arg18Pro)	EX1	Het	chr1:94586549	-	0	0	0	0	Missense	-	-	DC	Jiang et al.(2016)
3	c.94C>A	p.(Pro32Thr)	EX2	Het	chr1:94113039	rs760036995	0	0	8.236e-06	4.06471e-06	Missense	-	-	DC	This study
4	c.95C>T	p.(Pro32Leu)	EX2	Het	chr1:94113038	-	0	0	0	0	Missense	-	-	DC	This study
5	c.101_106delCTTTAT	p.(Ser34_Leu35del)	EX2	Het	chr1:94578583..94578588	rs745925619	0	0	0	1.647e-05	InframeDeletion	-	-	DC	Huang et al. (2018)
6	c.164A>G	p.(His55Arg)	EX3	Het	chr1:94577132	-	0	0	0	0	Missense	Del	PD	DC	Huang et al.(2017)
7	c.167T>G	p.(Phe56Cys)	EX3	Hom	chr1:94577129	-	0	0	0	0	Missense	-	-	DC	This study
8	c.283T>C	p.(Ser95Pro)	EX3	Het	chr1:94111457	-	0	0	0	0	Missense	Del	-	DC	This study
9	c.286A>G	p.(Asn96Asp)	EX3	Hom	chr1:94111454	rs61748529	0	0.0001	2.471e-05	1.22004e-05	Missense	-	PD	DC	Salles et al. (2018)
10	c.290A>G	p.(Tyr97Cys)	EX3	Het	chr1:94577006	-	0	0	0	0	Missense	Del	PD	DC	Jiang et al.(2016)
11	c.298T>C	p.(Ser100Pro)	EX3	Hom	chr1:94576998	rs61748530	0	0	0	0	Missense	Del	PD	DC	Quazi et al.(2013)
12	c.428delC	p.(Pro143Argfs*11)	EX4	Het	chr1:94574147	-	0	0	0	0	Frameshift	-	-	-	This study
13	c.858+1G>T	p.?	Intron7	Het	chr1:94548907	-	0	0	0	0	Splice donor site	-	-	-	This study
14	c.983A>T	p.(Glu328Val)	EX8	Het	chr1:94546150	rs61751419	0	0	0	0	Missense	Del	PD	DC	Rivera et al.(2000)
15	c.970T>C	p.(Cys324Arg)	EX8	Het	chr1:94546163	-	0	0	0	0	Missense	Del	PD	DC	This study
16	c.1006delT	p.(Ser336Profs*38)	EX8	Het	chr1:94080570	-	0	0	0	0	Frameshift	-	-	-	This study
17	c.1017G>A	p.(Trp339*)	EX8	Hom	chr1:94546116	-	0	0	0	0	Nonsense	-	-	DC	Jiang et al.(2016)
18	c.1099+5G>A	p.?	Intron8	Het	chr1:94546029	-	0	0	0	0	Splice donor site	-	-	-	This study
19	c.1356+4A>G	p.?	Intron10	Het	chr1:94544142	-	0	0	0	0	Splice donor site	-	-	-	This study
20	c.1372C>T	p.(Pro458Ser)	EX11	Het	chr1:94077872	-	0	0	0	0	Missense	Tol	-	DC	This study
21	c.1382_1383delAA	p.(Lys461Argfs*5)	EX11	Het	chr1:94543417..94543418	-	0	0	0	0	Frameshift	-	-	-	This study
22	c.1522C>T	p.(Arg508Cys)	EX11	Het	chr1:94077722	rs138157885	0.000199681	0.0001997	0.0003	0.0001894	Missense	Del	PD	DC	Jiang et al.(2016)
23	c.1561delG	p.(Val521Serfs*47)	EX12	Het	chr1:94528867	-	0	0	0	0	Frameshift	-	-	-	Wang et al.(2018)
24	c.1648G>A	p.(Gly550Arg)	EX12	Het	chr1:94528780	rs61748558	0	0	0	0	Missense	Del	PD	DC	Bertelsen et al.(2014)
25	c.1760G>A	p.(Arg587Lys)	EX12	Het	chr1:94528668	-	0	0	0	0	Missense	-	PD	DC	Fujinami et al.(2015)
26	c.1761-2A>G	p.?	Intron12	Het	chr1:94528311	-	0	0	0	0	Splice acceptor site	-	-	-	Jiang et al.(2016)
27	c.1804C>T	p.(Arg602Trp)	EX13	Het	chr1:94528266	rs61749409	0	0	0	0	Missense	Del	PD	DC	Wiszniewski et al.(2005)
28	c.1819G>A	p.(Gly607Arg)	EX13	Het	chr1:94062695	rs61749412	0	0	0.0001	2.471e-05	Missense	Del	-	DC	Stone et al. (2017)
29	c.1892G>T	p.(Gly631Val)	EX13	Het	chr1:94528178	-	0	0	0	0	Missense	Del	PD	DC	This study
30	c.1906C>A	p.(Gln636Lys)	EX13	Het	chr1:94062608	-	0	0	0	0	Missense	Del	-	DC	Jiang et al.(2016)
31	c.1924T>A	p.(Phe642Ile)	EX13	Het	chr1:94528146	-	0	0	0	0	Missense	Del	PD	DC	Jin et al.(2014)
32	c.1933G>A	p.(Asp645Asn)	EX13	Het	chr1:94528137	rs61749418	0	0	0	0	Missense	Del	PD	DC	Stone et al.(2017)
33	c.1938-2A>G	p.?	Intron13	Het	chr1:94526317	-	0	0	0	0	Splice acceptor site	-	-	-	This study
34	c.1982T>G	p.(Leu661Arg)	EX14	Het	chr1:94526271	-	0	0	0	0	Missense	-	PD	DC	Jiang et al.(2016)
35	c.2023G>A	p.(Val675Ile)	EX14	Het	chr1:94526230	rs575453437	0	0	0	0	Missense	Del	PD	DC	Fujinami et al.(2013)
36	c.2063_2064insA	p.(Asn688Lysfs*78)	EX14	Het	chr1:94526189..94526190	-	0	0	0	0	Frameshift	-	-	-	Taylor et al.(2017)
37	c.2177delA	p.(His726Leufs*61)	EX15	Het	chr1:94056805	-	0	0	0	0	Frameshift	-	-	-	This study
38	c.2261T>C	p.(Phe754Ser)	EX15	Het	chr1:94056722	-	0	0	0	0	Missense	Del	-	DC	Jiang et al. (2016)
39	c.2424C>G	p.(Tyr808*)	EX16	Het	chr1:94520830	-	0	0	0	0	Nonsense	-	-	DC	Wang et al.(2018)
40	c.2774G>A	p.(Trp925*)	EX19	Het	chr1:94047063	-	0	0	0	0	Nonsense	-	-	-	This study
41	c.2894A>G	p.(Asn965Ser)	EX19	Het	chr1:94046943	rs201471607	0	0	0.0001	0.000173	Missense	Del	-	DC	Quazi et al. (2013)
42	c.2923_2924insAACACAGGTCCA	p.(Ser974_Ile975insLysHisArgSer)	EX20	Het	chr1:94510295..94510296	-	0	0	0	0	Inframe Insertion	-	-	Pol	This study
43	c.2996delA	p.(Asp999Valfs*32)	EX20	Het	chr1:94510223	-	0	0	0	0	Frameshift	-	-	-	This study
44	c.3055A>G	p.(Thr1019Ala)	EX21	Het	chr1:94509027	rs61749457	0	0	0	0	Missense	Del	PD	DC	Huang et al.(2016)
45	c.3086A>C	p.(Gln1029Pro)	EX21	Het	chr1:94508996	-	0	0	0	0	Missense	-	-	DC	This study
46	c.3089T>G	p.(Leu1030Arg)	EX21	Het	chr1:94508993	-	0	0	0	0	Missense	Del	PD	DC	This study
47	c.3212C>A	p.(Ser1071*)	EX22	Het	chr1:94508433	rs61750065	0	0	0	0	Nonsense	-	-	DC	This study
48	c.3262C>A	p.(Pro1088Thr)	EX22	Het	chr1:94508383	-	0	0	0	0	Missense	Del	PD	DC	This study
49	c.3304G>T	p.(Asp1102Tyr)	EX22	Het	chr1:94508341	rs138641544	0	0	0	0	Missense	Del	PD	DC	Fritsche et al.(2012)
50	c.3323G>A	p.(Arg1108His)	EX22	Het	chr1:94042766	rs61750121	0	0	0	1.647e-05	Missense	Del	-	DC	Stone et al. (2017)
51	c.3377T>G	p.(Leu1126Arg)	EX23	Het	chr1:94506910	rs1047376	0	0	0	0	Missense	Del	PD	DC	Zernant et al.(2014)
52	c.3420C>G	p.(Cys1140Trp)	EX23	Het	chr1:94506867	-	0	0	0	0	Missense	Del	PD	DC	Zhang et al.(2014)
53	c.3476T>C	p.(Leu1159Ser)	EX23	Het	chr1:94506811	-	0	0	0	0	Missense	Del	PD	DC	Jiang et al.(2016)
54	c.3482G>A	p.(Arg1161His)	EX23	Het	chr1:94041249	rs768278935	0	0	1.647e-05	2.03051e-05	Missense	-	-	DC	Birtel et al. (2018)
55	c.3522+1G>A	p.?	Intron23	Het	chr1:94506764	-	0	0	0	0	Splice donor site	-	-	-	This study
56	c.3634G>T	p.(Val1212Phe)	EX25	Hom	chr1:94037324	-	0	0	0	0	Missense	-	PD	DC	This study
57	c.3777C>G	p.(Leu1259Leu)	EX25	Het	chr1:94502737	-	0	0	0	0	Missense	-	-	DC	This study
58	c.3862+1G>A	p.?	Intron26	Het	chr1:94502295	rs61751400	0	0	0	0	Splice donor site	-	-	-	Xiong et al.(2015)
59	c.4066C>T	p.(Gln1356*)	EX27	Het	chr1:94031840	-	0	0	0	0	Nonsense	-	-	-	This study
60	c.4157delT	p.(Leu1386Trpfs*3)	EX28	Hom	chr1:94496648	-	0	0	0	0	Frameshift	-	-	-	This study
61	c.4253+5G>A	p.(Ile1377Hisfs*3)	Intron28	Het	chr1:94030991	rs61750138	0	0	0	1.21904e-05	Splice donor site	-	-	-	Carss et al.(2017)
62	c.4253+4C>T	p.(Ile1377Hisfs*3)	Intron29	Het	chr1:94030992	rs61754044	0	0	0	2.471e-05	Splice donor site	-	-	-	Riveiro-Alvarez et al.(2013)
63	c.4283C>T	p.(Thr1428Met)	EX29	Hom	chr1:94496053	rs1800549	0	0	0.000154	0.004118	Missense	Tol	Ben	Pol	Fujinami et al.(2013)
64	c.4316G>T	p.(Gly1439Val)	EX29	Het	chr1:94496020	rs61750140	0	0	0	0	Missense	Del	PD	DC	This study
65	c.4383G>A	p.(Trp1461*)	EX30	Het	chr1:94495157	-	0	0	0	0	Nonsense	-	-	DC	Alapati et al.(2014)
66	c.4561delA	p.(Ile1521Phefs*5)	EX31	Het	chr1:94025026	-	0	0	0	0	Frameshift	-	-	DC	This study
67	c.4853G>A	p.(Trp1618*)	EX35	Het	chr1:94021405	-	0	0	0	0	Nonsense	-	-	DC	Xiong et al. (2015)
68	c.4855T>C	p.(Phe1619Leu)	EX35	Het	chr1:94021403	-	0	0	0	0	Missense	-	-	DC	Aguirre-Lamban et al.(2008)
69	c.4918C>T	p.(Arg1640Trp)	EX35	Het	chr1:94486896	rs61751404	0	0	0	0	Missense	Del	PD	DC	Shroyer et al.(2001)
70	c.4919G>A	p.(Arg1640Gln)	EX35	Het	chr1:94486895	rs61751403	0	0	0	0	Missense	Del	PD	DC	Carss et al.(2017)
71	c.5050delA	p.(Ile1684Serfs*3)	EX36	Het	chr1:94485284	-	0	0	0	0	Frameshift	-	-	-	This study
72	c.5092G>T	p.(Val1698Phe)	EX36	Het	chr1:94485242	-	0	0	0	0	Missense	Del	PD	DC	This study
73	c.5100T>G	p.(Tyr1700*)	EX36	Het	chr1:94485234	-	0	0	0	0	Nonsense	-	-	DC	This study
74	c.5196+1G>A	p.?	Intron36	Het	chr1:94485137	rs61751377	0	0	0	0	Splice donor site	-	-	-	Wang et al.(2014)
75	c.5327C>T	p.(Pro1776Leu)	EX38	Het	chr1:94014676	-	0	0	0	0	Missense	Del	-	DC	Mandal et al.(2005)
76	c.5460+4A>T	p.?	Intron38	Het	chr1:94480095	-	0	0	0	0	Splice donor site	-	-	-	This study
77	c.5527C>T	p.(Arg1843Trp)	EX39	Het	chr1:94476875	rs62642576	0	0	7.7e-05	0	Missense	Del	PD	DC	Lewis et al.(1999)
78	c.5584G>C	p.(Gly1862Arg)	EX39	Het	chr1:94476818	-	0	0	0	0	Missense	Del	PD	DC	Sangermano et al.(2018)
79	c.5584+5G>A	p.[Thr1821Aspfs*6, Thr1821Valfs*13]	Intron39	Het	chr1:94476813	rs61750576	0	0	0	0	Splice donor site	-	-	-	Sangermano et al.(2018)
80	c.5646G>A	p.(Met1882Ile)	EX40	Hom	chr1:94010868	rs752160946	0	0	2.471e-05	2.43694e-05	Missense	-	-	DC	Stone et al. (2017)
81	c.5714+5G>A	p.[=,Glu1863Leufs*33]	Intron40	Hom	chr1:94010795	rs61751407	0	0.001	0.0003459	0.000296608	Splice donor site	-	-	-	Cideciyan et al.(2009)
82	c.5761G>A	p.(Val1921Met)	EX41	Het	chr1:94008825	rs61753032	0.001	0	1.647e-05	1.21849e-05	Missense	-	PD	DC	Taylor et al. (2017)
83	c.5882G>A	p.(Gly1961Glu)	EX42	Het	chr1:94473807	rs1800553	0.0046	0.006	0.003152	0.005049	Missense	Del	PD	DC	Wiszniewski et al.(2005)
84	c.5915G>A	p.(Gly1972Glu)	EX43	Het	chr1:94007724	-	0	0	0	0	Missense	-	PD	DC	This study
85	c.5935delA	p.(Thr1979Glnfs*13)	EX43	Het	chr1:94473260	-	0	0	0	0	Frameshift	-	-	-	Tanaka et al.(2018)
86	c.6112C>T	p.(Arg2038Trp)	EX44	Het	chr1:94471032	rs61750643	0	0	0	0	Missense	Del	PD	DC	Birtel et al.(2018)
87	c.6118C>T	p.(Arg2040*)	EX44	Het	chr1:94005470	rs61753038	0	0	0	1.647e-05	Nonsense	-	-	DC	Birtel et al. (2018)
88	c.6148-2A>T	p.?	Intron44	Het	chr1:94467550	-	0	0	0	0	Splice acceptor site	-	-	-	This study
89	c.6190G>A	p.(Ala2064Thr)	EX45	Het	chr1:94001950	rs61753040	0	0	3.295e-05	3.24913e-05	Missense	-	PD	DC	Lin et al. (2016)
90	c.6282+1G>A	p.?	Intron45	Het	chr1:94001857	-	0	0	0	0	Splice donor site	-	-	DC	Verdina et al. (2017)
91	c.6286G>A	p.(Glu2096Lys)	EX46	Het	chr1:94001102	rs61750646	0	0	8.236e-06	8.14817e-06	Missense	-	PD	DC	Patel et al. (2016)
92	c.6389T>A	p.(Met2130Lys)	EX47	Het	chr1:94466482	-	0	0	0	0	Missense	Del	-	DC	Yi et al.(2012)
93	c.6445C>T	p.(Arg2149*)	EX47	Het	chr1:94466426	rs61750654	0	0	7.7e-05	0	Nonsense	-	-	DC	Tabor et al.(2014)
94	c.6563T>C	p.(Phe2188Ser)	EX48	Het	chr1:94463583	rs61750658	0.0009	0	0	0	Missense	Del	PD	DC	Fukui et al.(2002)
95	c.6625C>T	p.(Gln2209*)	EX48	Het	chr1:94463521	-	0	0	0	0	Nonsense	Del	-	DC	This study
96	c.6694G>T	p.(Glu2232*)	EX48	Het	chr1:94463452	-	0	0	0	0	Nonsense	-	Ben	DC	This study
Abbreviations: Del,Deleterious; Tol,Tolerated; PD, Probably damaging; Ben,Benign; DC, Disease causing; Pol,Polymorphism.
