# Supplementary material for: ABCA4 Gene Screening in a Chinese Cohort With Stargardt Disease: Identification of 37 Novel Variants
Source: Front Genet. 2019 Sep 5;10:773. doi: 10.3389/fgene.2019.00773 (PMC6739639; doi:10.3389/fgene.2019.00773)
Supplement: Supplementary file 3 [file Table_3.xls]

## Sheet: Sheet1
Table S3. ABCA4 variants identified in STGD1 patients with two or three disease-associated variants
NO.	Gender	Age	Age of onset	Duration of disease	Nucleotide change	Exon/Intron ID	Zygosity	Chr:Location
P1	Male	9	6	3	c.3522+1G>A	Intron23	Het	chr1:94506764
					c.3212C>A	EX22	Het	chr1:94508433
P2	Female	28	25	3	c.5761G>A	EX41	Het	chr1:94008825
					c.2774G>A	EX19	Het	chr1:94047063
P3	Male	20	19	1	c.6282+1G>A	Intron45	Het	chr1:94001857
					c.94C>A	EX2	Het	chr1:94113039
P4	Female	25	12	13	c.4561delA	EX31	Het	chr1:94025026
					c.95C>T	EX2	Het	chr1:94113038
P5	Male	8	6	2	c.2894A>G	EX19	Het	chr1:94046943
					c.1006delT	EX8	Het	chr1:94080570
P6	Male	11	10	1	c.4253+5G>A	Intron28	Het	chr1:94030991
					c.1819G>A	EX13	Het	chr1:94062695
P7	Male	29	2	27	c.3634G>T	EX25	Hom	chr1:94037324
P8	Male	24	23	1	c.6286G>A	EX46	Het	chr1:94001102
					c.3482G>A	EX23	Het	chr1:94041249
P9	Female	7	6	1	c.5915G>A	EX43	Het	chr1:94007724
					c.2894A>G	EX19	Het	chr1:94046943
P10	Female	50	8	42	c.6563T>C	EX48	Het	chr1:94463583
					c.6445C>T	EX47	Het	chr1:94466426
P11	Female	22	14	8	c.6389T>A	EX47	Het	chr1:94000926
					c.6282+1G>A	Intron45	Het	chr1:94001857
P12	Male	38	20	18	c.1099+5G>A	Intron8	Het	chr1:94546029
					c.101_106delCTTTAT	EX2	Het	chr1:94578583..94578588
P13	Female	14	13	1	c.2261T>C	EX15	Het	chr1:94056722
					c.1819G>A	EX13	Het	chr1:94062695
P14	Male	33	13	20	c.4853G>A	EX35	Het	chr1:94021405
					c.2177delA	EX15	Het	chr1:94056805
P15	Male	59	35	24	c.2177delA	EX15	Het	chr1:94056805
					c.1372C>T	EX11	Het	chr1:94077872
P16	Male	9	7	2	c.2261T>C	EX15	Het	chr1:94056722
					c.1906C>A	EX13	Het	chr1:94062608
					c.1522C>T	EX11	Het	chr1:94077722
P17	Male	34	15	19	c.1906C>A	EX13	Het	chr1:94062608
					c.1522C>T	EX11	Het	chr1:94077722
P18	Female	31	30	1	c.1372C>T	EX11	Het	chr1:94077872
					c.1006delT	EX8	Het	chr1:94080570
P19	Male	35	20	15	c.3323G>A	EX22	Het	chr1:94042766
					c.4253+4C>T	Intron29	Het	chr1:94030992
P20	Female	12	11	1	c.5327C>T	EX38	Het	chr1:94014676
					c.101_106delCTTTAT	EX2	Het	chr1:94578583..94578588
P21	Female	15	8	7	c.6148-2A>T	Intron44	Het	chr1:94467550
					c.1648G>A	EX12	Het	chr1:94528780
P22	Female	13	10	3	c.5527C>T	EX39	Het	chr1:94476875
					c.858+1G>T	Intron7	Het	chr1:94548907
P23	Male	8	6	2	c.5100T>G	EX36	Het	chr1:94485234
					c.101_106delCTTTAT	EX2	Het	chr1:94578583..94578588
P24	Male	6	4	2	c.6625C>T	EX48	Het	chr1:94463521
					c.101_106delCTTTAT	EX2	Het	chr1:94578583.. 94578588
P25	Female	21	6	15	c.6625C>T	EX48	Het	chr1:94463521
					c.101_106delCTTTAT	EX2	Het	chr1:94578583.. 94578588
P26	Female	9	6	3	c.4383G>A	EX30	Het	chr1:94495157
					c.1760G>A	EX12	Het	chr1:94528668
P27	Female	9	6	3	c.4383G>A	EX30	Het	chr1:94495157
					c.1760G>A	EX12	Het	chr1:94528668
P28	Male	17	10	7	c.290A>G	EX3	Het	chr1:94577006
					c.101_106delCTTTAT	EX2	Het	chr1:94578583..94578588
P29	Male	13	11	2	c.2894A>G	EX19	Het	chr1:94046943
					c.4855T>C	EX35	Het	chr1:94021403
P30	Female	26	15	11	c.3377T>G	EX23	Het	chr1:94506910
					c.1561delG	EX12	Het	chr1:94528867
P31	Female	15	7	8	c.1561delG	EX12	Het	chr1:94528867
					c.6118C>T	EX44	Het	chr1:94471026
P32	Female	23	14	9	c.1761-2A>G	Intron12	Het	chr1:94528311
					c.2894A>G	EX19	Het	chr1:94512499
P33	Male	12	3	9	c.1938-2A>G	Intron13	Het	chr1:94526317
					c.2424C>G	EX16	Het	chr1:94520830
P34	Male	33	27	6	c.1561delG	EX12	Het	chr1:94528867
					c.6563T>C	EX48	Het	chr1:94463583
P35	Male	11	5	6	c.4157delT	EX28	Hom	chr1:94496648
P36	Female	36	5	31	c.1892G>T	EX13	Het	chr1:94528178
					c.1924T>A	EX13	Het	chr1:94528146
P37	Female	18	9	9	c.983A>T	EX8	Het	chr1:94546150
					c.3420C>G	EX23	Het	chr1:94506867
P38	Male	18	14	4	c.2894A>G	EX19	Het	chr1:94512499
					c.3262C>A	EX22	Het	chr1:94508383
P39	Male	48	39	9	c.101_106delCTTTAT	EX2	Het	chr1:94578583..94578588
					c.1933G>A	EX13	Het	chr1:94528137
P40	Male	30	18	12	c.428delC	EX4	Het	chr1:94574147
					c.5882G>A	EX42	Het	chr1:94473807
P41	Female	23	20	3	c.3420C>G	EX23	Het	chr1:94506867
					c.1804C>T	EX13	Het	chr1:94528266
P42	Male	61	55	6	c.1804C>T	EX13	Het	chr1:94528266
					c.2023G>A	EX14	Het	chr1:94526230
P43	Female	31	26	5	c.1804C>T	EX13	Het	chr1:94528266
					c.6563T>C	EX48	Het	chr1:94463583
P44	Male	31	8	23	c.5646G>A	EX40	Hom	chr1:94476424
P45	Male	15	10	5	c.5584G>C	EX39	Het	chr1:94476818
					c.6389T>A	EX47	Het	chr1:94466482
P46	Female	13	8	5	c.2424C>G	EX16	Het	chr1:94520830
					c.3862+1G>A	Intron26	Het	chr1:94502295
P47	Male	15	8	7	c.1382_1383delAA	EX11	Het	chr1:94543417..94543418
					c.1356+4A>G	Intron10	Het	chr1:94544142
					c.6563T>C	EX48	Het	chr1:94463583
P48	Male	45	25	20	c.101_106delCTTTAT	EX2	Hom	chr1:94578583..94578588
					c.4283C>T	EX29	Hom	chr1:94496053
P49	Female	35	30	5	c.3304G>T	EX22	Het	chr1:94508341
					c.5050delA	EX36	Het	chr1:94485284
P50	Female	23	11	12	c.2063_2064insA	EX14	Het	chr1:94526189..94526190
					c.1356+4A>G	Intron10	Het	chr1:94544142
					c.5584+5G>A	Intron39	Het	chr1:94476813
P51	Male	8	6	2	c.5196+1G>A	Intron36	Het	chr1:94485137
					c.5761G>A	EX41	Het	chr1:94474381
P52	Male	43	30	13	c.2023G>A	EX14	Het	chr1:94526230
					c.1804C>T	EX13	Het	chr1:94528266
P53	Female	23	20	3	c.1017G>A	EX8	Het	chr1:94546116
					c.2996delA	EX20	Het	chr1:94510223
P54	Female	8	6	2	c.4919G>A	EX35	Het	chr1:94486895
					c.4918C>T	EX35	Het	chr1:94486896
P55	Female	7	5	2	c.1006delT	EX8	Het	chr1:94546127
					c.3055A>G	EX21	Het	chr1:94509027
P56	Male	22	20	2	c.1933G>A	EX13	Het	chr1:94528137
					c.3089T>G	EX21	Het	chr1:94508993
P57	Female	25	13	12	c.1761-2A>G	Intron12	Het	chr1:94528311
					c.5460+4A>T	Intron38	Het	chr1:94480095
P58	Female	25	10	15	c.2894A>G	EX19	Het	chr1:94512499
					c.5646G>A	EX40	Het	chr1:94476424
P59	Male	21	18	3	c.6563T>C	EX48	Het	chr1:94463583
					c.101_106delCTTTAT	EX2	Het	chr1:94578583..94578588
P60	Female	19	10	9	c.3086A>C	EX21	Het	chr1:94508996
					c.101_106delCTTTAT	EX2	Het	chr1:94578583..94578588
P61	Male	14	10	4	c.3476T>C	EX23	Het	chr1:94506811
					c.6389T>A	EX47	Het	chr1:94466482
P62	Female	10	9	1	c.167T>G	EX3	Hom	chr1:94577129
P63	Female	41	33	8	c.1933G>A	EX13	Het	chr1:94528137
					c.101_106delCTTTAT	EX2	Het	chr1:94578583..94578588
P64	Female	26	20	6	c.5092G>T	EX36	Het	chr1:94485242
					c.2923_2924insAACACAGGTCCA	EX20	Het	chr1:94510295..94510296
P65	Female	33	23	10	c.5882G>A	EX42	Het	chr1:94008251
					c.4066C>T	EX27	Het	chr1:94031840
P66	Male	40	20	20	c.5761G>A	EX41	Het	chr1:94008825
					c.1382_1383delAA	EX11	Het	chr1:94543417..94543418
P67	Male	37	15	22	c.286A>G	EX3	Hom	chr1:94111454
P68	Female	37	25	12	c.5646G>A	EX40	Het	chr1:94010868
					c.2894A>G	EX19	Het	chr1:94046943
P69	Female	47	35	12	c.6190G>A	EX45	Het	chr1:94001950
					c.2063_2064insA	EX14	Het	chr1:94526189..94526190
P70	Male	42	41	1	c.5714+5G>A	Intron40	Hom	chr1:94010795
P71	Male	53	35	20	c.6694G>T	EX48	Het	chr1:94463452
					c.6190G>A	EX45	Het	chr1:94467506
P72	Female	37	30	7	c.1982T>G	EX14	Het	chr1:94526271
					c.53G>C	EX1	Het	chr1:94586549
P73	Female	30	7	23	c.1892G>T	EX13	Het	chr1:94528178
					c.1561delG	EX12	Het	chr1:94528867
P74	Female	41	35	6	c.6112C>T	EX44	Het	chr1:94471032
					c.1760G>A	EX12	Het	chr1:94528668
P75	Female	22	15	7	c.6563T>C	EX48	Het	chr1:94463583
					c.2063_2064insA	EX14	Het	chr1:94526189..94526190
P76	Male	57	49	8	c.6118C>T	EX44	Het	chr1:94005470
					c.283T>C	EX3	Het	chr1:94111457
P77	Male	55	5	50	c.3777C>G	EX25	Het	chr1:94502737
					c.5327C>T	EX38	Het	chr1:94480232
P78	Male	30	20	10	c.5935delA	EX43	Het	chr1:94473260
					c.164A>G	EX3	Het	chr1:94577132
P79	Male	34	29	5	c.1017G>A	EX8	Hom	chr1:94546116
P80	Female	68	65	3	c.6112C>T	EX44	Het	chr1:94005476
					c.4316G>T	EX29	Het	chr1:94496020
P81	Female	36	15	21	c.3055A>G	EX21	Het	chr1:94509027
					c.5050delA	EX36	Het	chr1:94485284
P82	Female	43	10	33	c.2894A>G	EX19	Het	chr1:94046943
					c.101_106delCTTTAT	EX2	Het	chr1:94578583..94578588
P83	Female	15	9	6	c.1819G>A	EX13	Het	chr1:94528251
					c.983A>T	EX8	Het	chr1:94546150
P84	Female	16	9	7	c.1382_1383delAA	EX11	Het	chr1:94543417..94543418
					c.42C>A	EX1	Het	chr1:94586560
P85	Male	53	42	11	c.298T>C	EX3	Hom	chr1:94576998
P86	Male	18	7	11	c.4316G>T	EX29	Het	chr1:94496020
					c.970T>C	EX8	Het	chr1:94546163
