# Supplementary material for: ABCA4 Gene Screening in a Chinese Cohort With Stargardt Disease: Identification of 37 Novel Variants
Source: Front Genet. 2019 Sep 5;10:773. doi: 10.3389/fgene.2019.00773 (PMC6739639; doi:10.3389/fgene.2019.00773)
Supplement: Supplementary file 4 [file Table_4.xls]

## Sheet: Sheet1
Table S4. Clinical characteristics and ABCA4 variants in nine homozygous cases
NO.	Gender	Age	Age of onset	Duration of disease	BCVA (OD, OS)	OCT	FAF	Nucleotide change	Amino acid change	Zygosity
P7	Male	29	2	27	0.1, 0.1	Macular atrophy	Hypofluorescent lesions	c.3634G>T	p.(Val1212Phe)	Hom
P35	Male	11	5	6	0.05, 0.5	Macular atrophy	Hypofluorescent lesions	c.4157delT	p.(Leu1386Trpfs*3)	Hom
P44	Male	31	8	23	0.1, 0.1	Macular atrophy	Hypofluorescent lesions	c.5646G>A	p.(Met1882Ile)	Hom
P48	Male	45	25	20	0.1, 0.1	Macular atrophy	Hypofluorescent lesions	c.101_106delCTTTAT	p.(Ser34_Leu35del)	Hom
								c.4283C>T	p.(Thr1428Met)	Hom
P62	Female	10	9	1	0.1, 0.15	Macular atrophy	Hypofluorescent lesions	c.167T>G	p.(Phe56Cys)	Hom
P67	Male	37	15	22	0.6, 0.1	Macular atrophy	Hypofluorescent lesions	c.286A>G	p.(Asn96Asp)	Hom
P70	Male	42	41	1	0.6, 0.8	Macular atrophy	Hypofluorescent lesions	c.5714+5G>A	p.[=,Glu1863Leufs*33]	Hom
P79	Male	34	29	5	0.5, 0.5	Macular atrophy	Hypofluorescent lesions	c.1017G>A	p.(Trp339*)	Hom
P85	Male	53	42	11	0.1, 0.1	Macular atrophy	Hypofluorescent lesions	c.298T>C	p.(Ser100Pro)	Hom
