# Supplementary material for: ABCA4 Gene Screening in a Chinese Cohort With Stargardt Disease: Identification of 37 Novel Variants
Source: Front Genet. 2019 Sep 5;10:773. doi: 10.3389/fgene.2019.00773 (PMC6739639; doi:10.3389/fgene.2019.00773)
Supplement: Supplementary file 5 [file Table_5.xls]

## Sheet: Sheet1
Table S5. Five probands with one ABCA4 disease-associated allele
NO.	Nucleotide change	Amino acid change	Exon/Intron ID	Zygosity	Chr:Location	dbSNP ID	1000 Genomes	dbSNP	ESP6500	ExAC	FunctionalChange	SIFT	Polyphen2	MutationTaster
P87	c.4610C>T	p.(Thr1537Met)	EX31	Het	chr1:94490534	rs62642575	0	0.001	0.000231	0.0001153	Missense	Del	PD	DC
P88	c.6788G>T	p.(Arg2263Leu)	EX49	Het	chr1:94461693	rs281865407	0	0	0	0	Missense	Del	PD	DC
P89	c.6289C>T	p.(Pro2097Ser)	EX46	Het	chr1:94466655	-	0	0	0	0	Missense	Del	PD	DC
P91	c.1229T>C	p.(Ile410Thr)	EX9	Het	chr1:94544888	-	0	0	0	0	Missense	Del	Ben	DC
P92	c.1522C>T	p.(Arg508Cys)	EX11	Het	chr1:94543278	rs138157885	0.000199681	0.0001997	0.0003	0.0001894	Missense	Del	PD	DC
Abbreviations: Del,Deleterious; PD, Probably damaging; Ben,Benign; DC, Disease causing.
